# Supplementary material for: Optimal dose for the efficacy of asenapine in patients with schizophrenia: Real‐world data
Source: Neuropsychopharmacol Rep. 2023 Nov 5;44(1):234–9. doi: 10.1002/npr2.12389 (PMC10932759; doi:10.1002/npr2.12389)
Supplement: Supplementary file 1 — Table S1. [file NPR2-44-234-s003.xlsx]

## Sheet: Table S1
Supplementary Table S1. Asenapine administration status
		ASE≤10 (n=1,689)	ASE>10 (n=1,085)	Total (n=2,774)
Continuation		771 (45.6%)	543 (50.0%)	1314 (47.4%)
Discontinuation		918 (54.4%)	542 (50.0%)	1460 (52.6%)
Reason for discontinuation	Adverse events	330 (19.5%)	96 ( 8.8%)	426 (15.4%)
	Lack of efficacy	126 ( 7.5%)	175 (16.1%)	301 (10.9%)
	Remission	29 ( 1.7%)	19 ( 1.8%)	48 ( 1.7%)
	Loss to follow-up	125 ( 7.4%)	107 ( 9.9%)	232 ( 8.4%)
	Patient's request	246 (14.6%)	98 ( 9.0%)	344 (12.4%)
	Other	62 ( 3.7%)	47 ( 4.3%)	109 ( 3.9%)
