# Supplementary material for: Optimal dose for the efficacy of asenapine in patients with schizophrenia: Real‐world data
Source: Neuropsychopharmacol Rep. 2023 Nov 5;44(1):234–9. doi: 10.1002/npr2.12389 (PMC10932759; doi:10.1002/npr2.12389)
Supplement: Supplementary file 2 — Table S2. [file NPR2-44-234-s002.xlsx]

## Sheet: Table S2
Supplementary Table S2. Number of subjects with adverse events, and incidence of common* adverse events
	ASE≤10 (n=1,689)			ASE>10 (n=1,085)			Total (n=2,774)
Adverse events	No. of subjects	Incidence (%)		No. of subjects	Incidence (%)		No. of subjects	Incidence (%)
Akathisia	93	5.5		38	3.5		131	4.7
Hypoaesthesia oral	78	4.6		42	3.9		120	4.3
Somnolence	77	4.6		29	2.7		106	3.8
Dysgeusia	41	2.4		16	1.5		57	2.1
Extrapyramidal syndrome	21	1.2		18	1.7		39	1.4
Constipation	17	1.0		12	1.1		29	1.0
* Incidence ≥ 1% in either group
