# Supplementary material for: Optimal dose for the efficacy of asenapine in patients with schizophrenia: Real‐world data
Source: Neuropsychopharmacol Rep. 2023 Nov 5;44(1):234–9. doi: 10.1002/npr2.12389 (PMC10932759; doi:10.1002/npr2.12389)
Supplement: Supplementary file 3 — Table S3. [file NPR2-44-234-s001.xlsx]

## Sheet: Table S3
	Supplementary Table S3. Demographics and clinical characteristics different in those who continued asenapine
				ASE≤10 (n=1,689)				ASE>10 (n=1,085)
				Continuation	Discontinuation	p value (c2 test)		Continuation	Discontinuation	p value (c2 test)
	Mean age		[years, mean (SD)]	771 (47.9±15.0)	918 (46.7±16.2)	ns§		543 (47.7±14.0)	542 (45.0±14.7)	p<0.01§
	Duration of illness1)		[years, mean (SD)]	586 (17.5±14.6)	723 (15.3±14.1)	p<0.01§		432 (20.2±14.1)	446 (17.6±13.7)	p<0.01§
	Category of visit	Inpatient	[n, (%)]	320 (48.6)	338 (51.4)	p<0.05		304 (45.4)	365 (54.6)	p<0.001
		Outpatient	[n, (%)]	451 (43.7)	580 (56.3)			239 (57.5)	177 (42.5)
	Treatment phase	acute	[n, (%)]	345 (42.7)	463 (57.3)	p<0.05		265 (43.4)	345 (56.6)	p<0.0001
		convalescent	[n, (%)]	90 (50.6)	88 (49.4)			56 (56.6)	43 (43.4)
		stable	[n, (%)]	292 (48.9)	305 (51.1)			176 (60.3)	116 (39.7)
		other	[n, (%)]	44 (41.5)	62 (58.5)			46 (54.8)	38 (45.2)
	1) Total (N=2,187), ASE ≤ 10 mg/day (N=1,309) and ASE > 10 mg/day (N=878)
	§: t-test
	SD: standard deviation
